# Supplementary material for: COMBI-EU: Real-World Evidence on Adverse Event Management and Time on Therapy with Adjuvant Dabrafenib Plus Trametinib in Patients with BRAF V600-Mutant Melanoma
Source: Cancers (Basel). 2026 Feb 18;18(4):667. doi: 10.3390/cancers18040667 (PMC12939694; doi:10.3390/cancers18040667)
Supplement: Supplementary file 1 [file cancers-18-00667-s001.zip]

Archive with 1 entries (1 files):
- cancers-4122771-supplementary.pdf
